# Supplementary material for: Genetic imputation of transcriptome and proteome illuminates novel therapeutic targets of cutaneous melanoma
Source: Brief Bioinform. 2025 Oct 28;26(5):bbaf564. doi: 10.1093/bib/bbaf564 (PMC12560784; doi:10.1093/bib/bbaf564)
Supplement: Supplementary_Table_bbaf564 [file supplementary_table_bbaf564.xlsx]

## Sheet: Table Summary
Table ID	Description
Table S1	Details of datasets in this study.
Table S2	SNPs associated with CM with p-value less than 1 x 10-8
Table S3	Functional annotation of novel melanoma-associated variants
Table S4	Validation of identified novel SNP based on external cohort
Table S5	Genetic associations of 7 novel loci in CM risk factors
Table S6	MAGMA Gene-level association analyses(P<0.05/19744)
Table S7	MAGMA gene-set enrichment analysis
Table S8	Summary results from SMR, and colocalization for proteome-wide SMR-identified proteins.
Table S9	Validation of 15 proteins identified by SMR-proteomics based on external cohort
Table S10	Two-sample MR analysis of 15 proteins in CM risk factors
Table S11	Genetic correlation of CM with CM risk factors
Table S12	Kruskal-Wallis test of expression of causal encoding genes between normal skin, nevus, primary melanoma and. metastastic melanoma
Table S13	Single-cell celltype specificity analysis results.
Table S14	Drug or chemical compound for SMR-proteomics identified genes.
Table S15	Molecular docking of drug candidates for CD72 and LYZ
Table S16	FDA-approved drugs predicted to bind CD72 based on molecular docking affinity
Table S17	Results of animal knockout models
Table S18	In-silico trials on 27 GWAS-associated CM loci and 15 SMR-Proteomics identified CM genes

## Sheet: TableS1
Table S1. Details of datasets in this study.
Type of dataset	Cohorts	Year	nCase	nControl	Sample size	Population
GWAS-CM	UK Biobank	2018	2534	358660	361194	European
GWAS-CM	Hemani et al.	2021	3751	372061	375812	European
pQTL	Ferkingstad et al.	2021	NA	NA	35559	European
GWAS-Educational attainment (years of education)	Loh et al.	2018	NA	NA	461457	European
GWAS-Smoking status	Loh et al.	2018	NA	NA	468170	European
GWAS-Alcohol consumption	Clarke et al.	2017	NA	NA	111644	European
GWAS-Childhood sunburn occasions	UK Biobank	2018	NA	NA	346955	European
GWAS-Job involves heavy manual or physical work	UK Biobank	2018	NA	NA	263615	European
GWAS-Facial ageing	UK Biobank	2018	NA	NA	423999	European
GWAS-Coffee intake	UK Biobank	2018	NA	NA	428860	European
GWAS-Ease of skin tanning	UK Biobank	2018	NA	NA	453065	European
GWAS-Average total household income before tax	UK Biobank	2018	NA	NA	397751	European
GWAS-CM	Jiang et al.	2021	2824	453524	456348	European
GWAS-CM	Rashkin et al.	2020	6777	410350	417127	European
GWAS-CM	FinnGen	2021	98	218694	218792	European
GWAS-Skin pigmentation	Loh et al.	2018	NA	NA	548203	European
GWAS-Skin pigmentation	FinnGen	2021	NA	NA	207571	European
GWAS-Lung cancer	Sakaue et al.	2021	3791	489012	492803	European
GWAS-Prostate cancer	Sakaue et al.	2021	11599	199628	211227	European
GWAS-Colorectal cancer	Sakaue et al.	2021	6581	463421	470002	European
GWAS-Breast cancer	Sakaue et al.	2021	17389	240341	257730	European
GWAS-Chronic kidney disease	Pattaro et al.	2016	12385	104780	117165	European
GWAS-Alzheimer's disease	Bellenguez et al.	2022	39106	448405	487511	European
GWAS-Estimated glomerular filtration rate (creatinine)	Yu et al.	2021	NA	NA	1159871	European
GWAS-Coronary artery disease	Harst et al.	2017	122733	424528	547261	European
GWAS-Type 2 diabetes	Xue et al.	2018	61714	593952	655666	European
TCGA-SKCM-metastasis	TCGA	2013			352	Multiple
GSE65904	Jönsson et al.	2015			214	Not applicable
GSE54467	Jayawardana et al.	2014			79	Not applicable
GSE22153	Jönsson et al.	2010			57	Not applicable
GSE22154	Jönsson et al.	2010			22	Not applicable
GSE19234	Bogunovic et al.	2009			44	Not applicable
GSE98394	Badal et al.	2017			78	Not applicable
GSE78220	Hugo et al.	2016			28	Not applicable
phs000452.v3	Berger et al.	2012			104	Not applicable
PRJEB23709_ipiPD1	Gide et al.	2019			41	Not applicable
PRJEB23709_PD1	Gide et al.	2019			47	Not applicable
VanAllen_Science_2015	Van Allen et al.	2015			41	Not applicable
GSE91061	Riaz et al.	2018			109	Not applicable
GSE145996	Amato et al.	2020			14	Not applicable
GSE35640	Dizier et al.	2013			65	Not applicable
GSE46517	Lawrence et al.	2010			121	Not applicable
GSE115978	Jerby-Arnon et al.	2018			31	Not applicable
GSE72056	Tirosh et al.	2016			19	Not applicable
GSE189889	Li et al.	2022			9	Not applicable

## Sheet: TableS2
Table S2. SNPs associated with CM with p-value less than 1 x 10-8
rsID	CHR	BP	nearestGene	POPs	CADD Phred Score	EA	NEA	MAF	BETA	SE	P-value
rs41286740	1	67956176	SNORD65	MTAP	5.685	G	T	0.005681	0.07249	0.01059	7.8e-12
rs142267292	1	85455316	CADM2	MTAP	0.539	G	A	0.012124	0.04844	0.00711	9.74e-12
rs1873456	10	69949618	COL13A1	RNF216P1	4.277	A	G	0.409356	-0.00573	0.00084	1.05e-11
rs78874486	12	55666907	RP11-310H4.3	MTAP	1.756	T	C	0.008479	0.05934	0.00838	1.47e-12
rs1080476	15	49988854	ATP8B4	CDH12	5.204	A	G	0.278925	0.0123	0.00167	1.84e-13
rs78598578	3	65305132	RP11-766N7.3	EPB41L1	7.787	T	C	0.010488	0.0565	0.00759	1e-13
rs77987651	6	94424839	EXOC6	DPEP1	2.606	G	A	0.010281	0.05087	0.00774	5.02e-11

## Sheet: TableS3
Table S3. Functional annotation of novel melanoma-associated variants
Variant	Nearest gene	concise founction	Melanoma-relevant hypothesis	Key reference
rs41286740	SNORD65 (snoRNA)	Box C/D snoRNA; guides rRNA 2′-O-methylation; snoRNAs often embedded in lncRNA hosts and can tune host gene expression/tissue programs	Regulatory variation near SNORD65 may affect ribosome biogenesis/translation programs in immune cells or melanocytes, subtly shaping proliferation or anti-tumor immunity; snoRNA–host coupling offers a plausible cis-regulatory axis	[1]
rs142267292	CADM2 (Cell Adhesion Molecule 2)	Immunoglobulin-superfamily adhesion receptor; mediates cell–cell junctions, synaptic connectivity	Altered CADM2 expression/function may influence melanocyte–keratinocyte or tumor–immune cell contacts (“immunological synapse” micro-adhesions), thereby modulating surveillance or local invasion	[2]
rs1873456	COL13A1 (Type XIII collagen)	Transmembrane/ECM collagen involved in cell–matrix adhesion; interacts with integrins	Variants could alter ECM anchorage and integrin signaling, affecting melanoma cell motility/invasion and stromal crosstalk	[3]
rs78874486	RP11-310H4.3 (lncRNA)	Intergenic/lncRNA locus; lncRNAs at GWAS peaks commonly act as enhancers/scaffolds controlling nearby coding genes	Putative enhancer-like lncRNA regulating adjacent melanocyte/immune genes (e.g., chemokine/adhesion modules), influencing tumor microenvironment	[4]
rs1080476	ATP8B4 (P4-ATPase phospholipid flippase)	Membrane phospholipid translocation; linked to innate immune pathways and myeloid phenotypes	Membrane lipid asymmetry affects receptor clustering and phagocytic/antigen-presenting functions; variation may tune tumor–immune interactions or melanoma cell membrane dynamics	[5]
rs78598578	RP11-766N7.3 (lncRNA)	Intergenic/lncRNA; non-coding regulatory potential	Similar to above, could modulate expression of regional genes involved in pigmentation/immune signaling; lncRNA scaffolding of chromatin regulators is a plausible mechanism	[4]
rs77987651	EXOC6 (exocyst complex component 6 / Sec15)	Core exocyst subunit for polarized exocytosis; controls vesicle tethering to plasma membrane	May influence melanosome trafficking in melanocytes and cytokine/immune-synapse vesicle delivery in immune cells; perturbation could affect antigen presentation or metastatic traits	[6]
Reference 1. Ojha S, Malla S, Lyons SM. snoRNPs: Functions in Ribosome Biogenesis, Biomolecules 2020;10. 2. Li D, Zhang Y, Zhang H et al. CADM2, as a new target of miR-10b, promotes tumor metastasis through FAK/AKT pathway in hepatocellular carcinoma, Journal of Experimental & Clinical Cancer Research 2018;37:46. 3. Zhang H, Fredericks T, Xiong G et al. Membrane associated collagen XIII promotes …

## Sheet: TableS4
Table S4. Validation of identified novel SNP based on external cohort
SNP	Cohort	Beta	se	P
rs10519252	Jiang et al. (CM)	0.0926222	0.0355879	0.00929994
rs1080476	Jiang et al. (CM)	0.0947855	0.035628	0.00779992
rs10823449	Jiang et al. (CM)	-0.0389573	0.0329681	0.24
rs112007069	Jiang et al. (CM)	0.756741	0.0562169	2.60016e-41
rs11632984	Jiang et al. (CM)	0.0935462	0.0355862	0.00860003
rs117461537	Jiang et al. (CM)	-0.0286907	0.0687822	0.68
rs12318234	Jiang et al. (CM)	-0.091882	0.177499	0.6
rs1240470718	Jiang et al. (CM)	0.537955	0.0453895	2.09991e-32
rs1257988516	Jiang et al. (CM)	0.757196	0.0562139	2.39994e-41
rs140933974	Jiang et al. (CM)	-0.0175783	0.111432	0.87
rs142267292	Jiang et al. (CM)	0.0871791	0.152039	0.57
rs1873456	Jiang et al. (CM)	-0.030929	0.0324389	0.34
rs187509814	Jiang et al. (CM)	-0.0793274	0.198868	0.69
rs34808007	Jiang et al. (CM)	0.63226	0.0519801	4.90004e-34
rs3793819	Jiang et al. (CM)	-0.0441421	0.0325118	0.17
rs41286740	Jiang et al. (CM)	0.237742	0.226392	0.29
rs543069395	Jiang et al. (CM)	-0.20496	0.0332073	6.69993e-10
rs56104321	Jiang et al. (CM)	0.113153	0.0385438	0.00329997
rs56280801	Jiang et al. (CM)	0.412961	0.0403978	1.59993e-24
rs57249121	Jiang et al. (CM)	0.119376	0.0389102	0.00219999
rs575653337	Jiang et al. (CM)	1.45064	0.127027	3.29989e-30
rs62211989	Jiang et al. (CM)	0.908013	0.0551533	6.70039e-61
rs7074555	Jiang et al. (CM)	-0.0431054	0.062274	0.49
rs77987651	Jiang et al. (CM)	-0.185618	0.166783	0.27
rs78598578	Jiang et al. (CM)	0.189652	0.162552	0.24
rs78874486	Jiang et al. (CM)	-0.108748	0.180598	0.55
rs79777584	Jiang et al. (CM)	0.795997	0.0527718	2.09991e-51
rs3793819	Rashkin et al. (CM)	0.0272273	0.0078881	0.0005571
rs1873456	Rashkin et al. (CM)	0.0293838	0.0077892	0.0001617
rs10823449	Rashkin et al. (CM)	0.030802	0.0079269	0.000102
rs7074555	Rashkin et al. (CM)	-0.0536951	0.0140235	0.0001287
rs57249121	Rashkin et al. (CM)	-0.0208615	0.0091104	0.02203
rs56104321	Rashkin et al. (CM)	-0.0204061	0.0090478	0.02411
rs1080476	Rashkin et al. (CM)	-0.0273807	0.0083573	0.001052
rs10519252	Rashkin et al. (CM)	-0.0252121	0.0083639	0.002575
rs11632984	Rashkin et al. (CM)	-0.025074	0.0083578	0.002699
rs112007069	Rashkin et al. (CM)	-0.104964	0.0152377	5.641e-12
rs34808007	Rashkin et al. (CM)	-0.105961	1.961e-07	3.504e-19
rs62211989	Rashkin et al. (CM)	-0.166598	0.0211898	3.818e-15
rs543069395	Rashkin et al. (CM)	0.0494894	0.0097377	3.733e-07
rs56280801	Rashkin et al. (CM)	-0.0779496	0.0094002	6.388e-17
rs79777584	Rashkin et al. (CM)	-0.140082	2.65e-17	1.182e-34
rs10519252	FinnGen (cutaneous melanoma)	0.0784	0.1661	0.636999
rs1080476	FinnGen (cutaneous melanoma)	0.1134	0.1685	0.5008
rs10823449	FinnGen (cutaneous melanoma)	0.2536	0.1622	0.118
rs112007069	FinnGen (cutaneous melanoma)	0.324	0.5045	0.520701
rs11632984	FinnGen (cutaneous melanoma)	0.0824	0.1662	0.6202
rs117461537	FinnGen (cutaneous melanoma)	0.651	0.4558	0.1532
rs12318234	FinnGen (cutaneous melanoma)	-0.6207	0.4638	0.1807
rs140933974	FinnGen (cutaneous melanoma)	0.6062	1.129	0.5913
rs142267292	FinnGen (cutaneous melanoma)	0.0539	0.5781	0.9257
rs1873456	FinnGen (cutaneous melanoma)	0.2991	0.1596	0.0608401
rs187509814	FinnGen (cutaneous melanoma)	-0.8875	0.8955	0.3217
rs34808007	FinnGen (cutaneous melanoma)	0.3279	0.4251	0.4406
rs3793819	FinnGen (cutaneous melanoma)	0.2523	0.1577	0.1096
rs41286740	FinnGen (cutaneous melanoma)	0.0285	1.9556	0.9884
rs543069395	FinnGen (cutaneous melanoma)	-0.2432	0.1575	0.1225
rs56104321	FinnGen (cutaneous melanoma)	0.0644	0.1822	0.723801
rs56280801	FinnGen (cutaneous melanoma)	-0.1128	0.2187	0.6059
rs57249121	FinnGen (cutaneous melanoma)	0.0915	0.1785	0.608199
rs62211989	FinnGen (cutaneous melanoma)	0.3405	0.4797	0.4779
rs7074555	FinnGen (cutaneous melanoma)	0.1427	0.2697	0.5968
rs77987651	FinnGen (cutaneous melanoma)	-1.3258	2.1304	0.5337
rs78598578	FinnGen (cutaneous melanoma)	0.8548	0.9747	0.3805
rs78874486	FinnGen (cutaneous melanoma)	-0.6207	0.4639	0.1809
rs79777584	FinnGen (cutaneous melanoma)	-0.054	0.4145	0.8964
rs10519252	Loh et al. (Skin pigmentation)	-0.288278	0.0520174	4.39997e-08
rs1080476	Loh et al. (Skin pigmentation)	-0.297826	0.0520713	1.89998e-08
rs10823449	Loh et al. (Skin pigmentation)	0.0293078	0.0491987	0.88
rs112007069	Loh et al. (Skin pigmentation)	3.96159	0.0835982	5.39994e-45
rs11632984	Loh et al. (Skin pigmentation)	-0.291901	0.0520188	2.59998e-08
rs117461537	Loh et al. (Skin pigmentation)	0.122705	0.10264	0.56
rs12318234	Loh et al. (Skin pigmentation)	-0.352221	0.263628	0.28
rs140933974	Loh et al. (Skin pigmentation)	-0.0671677	0.165983	0.719999
rs142267292	Loh et al. (Skin pigmentation)	-0.0413008	0.226229	0.83
rs1873456	Loh et al. (Skin pigmentation)	0.0260804	0.0484006	0.98
rs187509814	Loh et al. (Skin pigmentation)	0.628592	0.293002	0.0430002
rs34808007	Loh et al. (Skin pigmentation)	3.28283	0.0772407	6.39994e-210
rs3793819	Loh et al. (Skin pigmentation)	0.0322287	0.048493	0.84
rs41286740	Loh et al. (Skin pigmentation)	0.389455	0.337928	0.16
rs543069395	Loh et al. (Skin pigmentation)	-1.42721	0.0492919	5.19996e-212
rs56104321	Loh et al. (Skin pigmentation)	-0.354737	0.0563572	1.89998e-10
rs56280801	Loh et al. (Skin pigmentation)	2.29573	0.0590861	5.39994e-45
rs57249121	Loh et al. (Skin pigmentation)	-0.355749	0.0568736	3.79997e-10
rs62211989	Loh et al. (Skin pigmentation)	5.11484	0.0819777	5.39994e-45
rs7074555	Loh et al. (Skin pigmentation)	-0.0324703	0.0929591	0.649999
rs77987651	Loh et al. (Skin pigmentation)	-0.0129087	0.247429	0.98
rs78598578	Loh et al. (Skin pigmentation)	-0.115213	0.240601	0.56
rs78874486	Loh et al. (Skin pigmentation)	-0.382638	0.267797	0.2
rs79777584	Loh et al. (Skin pigmentation)	4.13047	0.0759009	6.39564e-251
rs10519252	FinnGen (melanin hyperpigmentation)	0.0708	0.101	0.4832
rs1080476	FinnGen (melanin hyperpigmentation)	0.0578	0.1024	0.5723
rs10823449	FinnGen (melanin hyperpigmentation)	-0.0924	0.0987	0.3491
rs112007069	FinnGen (melanin hyperpigmentation)	0.5827	0.3085	0.0589305
rs11632984	FinnGen (melanin hyperpigmentation)	0.0559	0.1011	0.580399
rs117461537	FinnGen (melanin hyperpigmentation)	0.3846	0.2904	0.1854
rs12318234	FinnGen (melanin hyperpigmentation)	-0.3494	0.2776	0.2081
rs140933974	FinnGen (melanin hyperpigmentation)	0.3686	0.6948	0.595799
rs142267292	FinnGen (melanin hyperpigmentation)	-0.2938	0.3535	0.4058
rs1873456	FinnGen (melanin hyperpigmentation)	-0.1457	0.097	0.1331
rs187509814	FinnGen (melanin hyperpigmentation)	0.5401	0.5457	0.3223
rs34808007	FinnGen (melanin hyperpigmentation)	0.5946	0.2601	0.0222398
rs3793819	FinnGen (melanin hyperpigmentation)	-0.1441	0.0959	0.1332
rs41286740	FinnGen (melanin hyperpigmentation)	0.0952	1.2248	0.9381
rs543069395	FinnGen (melanin hyperpigmentation)	-0.2403	0.0965	0.01276
rs56104321	FinnGen (melanin hyperpigmentation)	0.2074	0.1109	0.0615106
rs56280801	FinnGen (melanin hyperpigmentation)	-0.0331	0.1322	0.8021
rs57249121	FinnGen (melanin hyperpigmentation)	0.2463	0.1086	0.0233798
rs62211989	FinnGen (melanin hyperpigmentation)	0.7643	0.2953	0.00964806
rs7074555	FinnGen (melanin hyperpigmentation)	-0.2202	0.1599	0.1683
rs77987651	FinnGen (melanin hyperpigmentation)	-0.4606	1.3362	0.730299
rs78598578	FinnGen (melanin hyperpigmentation)	0.7814	0.6056	0.1969
rs78874486	FinnGen (melanin hyperpigmentation)	-0.3487	0.2776	0.2091
rs79777584	FinnGen (melanin hyperpigmentation)	0.5376	0.2551	0.0350897

## Sheet: TableS5
Table S5. Genetic associations of 7 novel loci in CM risk factors
SNP	Risk factor	Beta	se	P-value	POPs
rs1080476	Ease of skin tanning	-0.0091997	0.00223954	4e-05	CDH12
rs1080476	Facial ageing	-0.00249161	0.00118567	0.0359998	CDH12
rs77987651	Educational attainment (years of education)	-0.0943054	0.0519151	0.0659994	DPEP1
rs1080476	Smoking status	0.00282267	0.001537	0.0749998	CDH12
rs1080476	Childhood sunburn occasions	-0.00401509	0.00237823	0.0909997	CDH12
rs78598578	Smoking status	-0.011538	0.00695174	0.0929994	EPB41L1
rs142267292	Job involves heavy manual or physical work	0.019095	0.011408	0.0940005	MTAP
rs78874486	Childhood sunburn occasions	-0.0187056	0.0120297	0.12	MTAP
rs1080476	Job involves heavy manual or physical work	0.00401475	0.00267927	0.13	CDH12
rs1873456	Average total household income before tax	0.0038734	0.00269239	0.15	RNF216P1
rs78874486	Average total household income before tax	0.0216346	0.0149482	0.15	MTAP
rs78874486	Alcohol consumption	0.004219	0.002983	0.1573	MTAP
rs1873456	Alcohol consumption	0.003848	0.003001	0.1997	RNF216P1
rs1080476	Average total household income before tax	-0.00364853	0.00295849	0.22	CDH12
rs41286740	Educational attainment (years of education)	-0.0798035	0.0709925	0.25	MTAP
rs1873456	Smoking status	-0.00141618	0.00139916	0.3	RNF216P1
rs41286740	Job involves heavy manual or physical work	-0.0173153	0.0170518	0.31	MTAP
rs1080476	Alcohol consumption	0.003031	0.003003	0.3127	CDH12
rs41286740	Smoking status	-0.00789084	0.00976993	0.34	MTAP
rs1873456	Job involves heavy manual or physical work	0.00219813	0.00243503	0.37	RNF216P1
rs1873456	Educational attainment (years of education)	0.00941759	0.0101653	0.38	RNF216P1
rs77987651	Coffee intake	-0.00734463	0.00841689	0.38	DPEP1
rs77987651	Average total household income before tax	-0.0111641	0.0138442	0.42	DPEP1
rs41286740	Coffee intake	0.00914267	0.0114984	0.43	MTAP
rs142267292	Coffee intake	-0.00575424	0.00768434	0.450001	MTAP
rs1873456	Ease of skin tanning	0.00150322	0.00204389	0.46	RNF216P1
rs78874486	Job involves heavy manual or physical work	-0.00977125	0.0134344	0.47	MTAP
rs78598578	Average total household income before tax	0.00930622	0.0133981	0.49	EPB41L1
rs41286740	Ease of skin tanning	0.00964581	0.0142845	0.5	MTAP
rs78598578	Coffee intake	0.00508667	0.00816853	0.53	EPB41L1
rs78598578	Facial ageing	-0.00328661	0.00537183	0.54	EPB41L1
rs142267292	Ease of skin tanning	-0.00539543	0.00956114	0.57	MTAP
rs1873456	Childhood sunburn occasions	-0.00117842	0.00216634	0.59	RNF216P1
rs1080476	Coffee intake	-0.000895613	0.00180496	0.62	CDH12
rs41286740	Average total household income before tax	0.00934993	0.0187794	0.62	MTAP
rs142267292	Educational attainment (years of education)	0.0220631	0.04754	0.630001	MTAP
rs41286740	Facial ageing	0.00364552	0.0075631	0.630001	MTAP
rs142267292	Childhood sunburn occasions	-0.00474155	0.0101871	0.64	MTAP
rs77987651	Ease of skin tanning	-0.00483548	0.0104176	0.64	DPEP1
rs77987651	Childhood sunburn occasions	0.00510126	0.011098	0.649999	DPEP1
rs78874486	Educational attainment (years of education)	-0.0252943	0.0563337	0.66	MTAP
rs77987651	Facial ageing	0.00240752	0.00554381	0.66	DPEP1
rs78598578	Alcohol consumption	-0.001283	0.002987	0.6675	EPB41L1
rs78598578	Job involves heavy manual or physical work	-0.0051371	0.0121208	0.67	EPB41L1
rs1873456	Facial ageing	-0.000431109	0.00107972	0.69	RNF216P1
rs41286740	Alcohol consumption	-0.001132	0.002984	0.704399	MTAP
rs77987651	Smoking status	0.00271239	0.00716028	0.709999	DPEP1
rs1080476	Educational attainment (years of education)	0.00450093	0.0111716	0.73	CDH12
rs78598578	Educational attainment (years of education)	0.0179555	0.0504668	0.760001	EPB41L1
rs142267292	Smoking status	0.00132836	0.00654736	0.760001	MTAP
rs77987651	Job involves heavy manual or physical work	0.00384435	0.0124848	0.760001	DPEP1
rs78874486	Coffee intake	0.00284097	0.00911108	0.760001	MTAP
rs142267292	Average total household income before tax	0.00252886	0.0126298	0.84	MTAP
rs78598578	Ease of skin tanning	0.00189524	0.010171	0.85	EPB41L1
rs77987651	Alcohol consumption	0.0004336	0.002991	0.8847	DPEP1
rs78598578	Childhood sunburn occasions	0.00151673	0.0108136	0.89	EPB41L1
rs142267292	Facial ageing	0.000726324	0.00504501	0.89	MTAP
rs78874486	Ease of skin tanning	0.00139536	0.0113333	0.9	MTAP
rs78874486	Smoking status	-0.000952493	0.00775164	0.94	MTAP
rs41286740	Childhood sunburn occasions	0.000999199	0.015133	0.95	MTAP
rs78874486	Facial ageing	0.000325278	0.00597555	0.96	MTAP
rs1873456	Coffee intake	9.14781e-05	0.00164395	0.96	RNF216P1
rs142267292	Alcohol consumption	-4.523e-05	0.00302	0.988	MTAP

## Sheet: TableS6
Table S6. MAGMA Gene-level association analyses(P<0.05/19744)
Gene_id	CHR	Start	Stop	nSNPs	nPARAM	n	Z-stat	P	Symbol
ENSG00000185324	16	89742145	89767772	35	9	448417	8.014	5.55e-16	CDK10
ENSG00000015413	16	89674716	89709839	20	6	469699	7.964	8.33e-16	DPEP1
ENSG00000177946	16	90031206	90043942	8	4	601513	7.956	8.88e-16	CENPBD1
ENSG00000167523	16	89719210	89742680	22	6	531459	7.8482	2.11e-15	SPATA33
ENSG00000075399	16	89768542	89792394	23	11	420345	7.7712	3.89e-15	VPS9D1
ENSG00000140995	16	90009333	90039468	24	8	478686	7.7608	4.22e-15	DEF8
ENSG00000003249	16	90066273	90091536	18	6	412661	7.7298	5.38e-15	DBNDD1
ENSG00000178773	16	89637176	89668654	34	9	511299	7.6596	9.33e-15	CPNE7
ENSG00000260259	16	89744028	89757977	28	7	437143	7.6451	1.04e-14	RP11-368I7.4
ENSG00000049656	5	1312859	1350214	29	8	423074	7.5797	1.73e-14	CLPTM1L
ENSG00000221819	16	90090316	90101309	19	5	546859	7.552	2.14e-14	C16orf3
ENSG00000158805	16	89781808	89812311	50	15	431805	7.5139	2.87e-14	ZNF276
ENSG00000187741	16	89798957	89888065	104	13	469675	7.4417	4.97e-14	FANCA
ENSG00000197912	16	89552325	89629176	62	9	502328	6.8053	5.04e-12	SPG7
ENSG00000158792	16	89757751	89773113	4	2	375767	6.6426	1.54e-11	SPATA2L
ENSG00000164362	5	1248262	1300184	26	14	472451	6.3688	9.52e-11	TERT
ENSG00000167522	16	89329038	89561969	103	22	484214	6.3268	1.25e-10	ANKRD11
ENSG00000198646	20	33279722	33418452	28	6	621467	6.2489	2.07e-10	NCOA6
ENSG00000164175	5	33939721	33989835	9	5	415900	6.1415	4.09e-10	SLC45A2
ENSG00000131165	16	89705839	89729253	25	8	494831	6.1094	5e-10	CHMP1A
ENSG00000141013	16	90081037	90116383	33	7	496165	6.1094	5e-10	GAS8
ENSG00000101464	20	33143346	33269910	29	6	622523	6.1092	5.01e-10	PIGU
ENSG00000204991	16	89879587	89942727	64	11	580754	6.0745	6.22e-10	SPIRE2
ENSG00000101460	20	33129658	33153149	9	2	515552	5.9059	1.75e-09	MAP1LC3A
ENSG00000264545	9	21797635	22037985	52	17	483033	5.7964	3.39e-09	RP11-145E5.5
ENSG00000147889	9	21962751	22000300	13	5	632535	5.345	4.52e-08	CDKN2A
ENSG00000258947	16	89982800	90010169	24	9	434144	5.0207	2.57e-07	TUBB3
ENSG00000077498	11	88905620	89033927	33	6	484778	5	2.87e-07	TYR
ENSG00000086991	11	89052524	89327779	54	19	514120	4.9113	4.52e-07	NOX4
ENSG00000125970	20	32576452	32701114	27	7	481708	4.8362	6.62e-07	RALY
ENSG00000131067	20	33427523	33465663	6	3	831099	4.6784	1.45e-06	GGT7
ENSG00000078804	20	33287094	33306243	3	1	370909	4.6134	1.98e-06	TP53INP2

## Sheet: TableS7
Table S7. MAGMA gene-set enrichment analysis
Terms	Type	nGenes	beta	beta_sd	SE	P	Full_name	FDR
REACTOME_MELANIN_BIOSYNTHESIS	SET	5	2.5944	0.041282	0.46622	1.3313e-08	REACTOME_MELANIN_BIOSYNTHESIS	0.000226481
AMIT_DELAYED_EARLY_GENES	SET	18	0.99258	0.029957	0.22358	4.5364e-06	AMIT_DELAYED_EARLY_GENES	0.0385866
NIKOLSKY_BREAST_CANCER_16Q24...	SET	52	0.9591	0.049157	0.21891	5.9322e-06	NIKOLSKY_BREAST_CANCER_16Q24_AMPLICON	0.0336395
YIH_RESPONSE_TO_ARSENITE_C4	SET	17	0.94607	0.02775	0.22652	1.4869e-05	YIH_RESPONSE_TO_ARSENITE_C4	0.0632379
GOCC_CHROMOSOME_TELOMERIC_RE...2	SET	13	0.97668	0.025054	0.23945	2.2721e-05	GOCC_CHROMOSOME_TELOMERIC_REPEAT_REGION	0.0773059
GOCC_CHITOSOME	SET	21	0.70895	0.023109	0.17831	3.5203e-05	GOCC_CHITOSOME	0.0998122
GOMF_TELOMERIC_DNA_BINDING	SET	37	0.47503	0.020545	0.12848	0.00010927	GOMF_TELOMERIC_DNA_BINDING	0.265557
CARRILLOREIXACH_HEPATOBLASTO...4	SET	808	0.11243	0.022274	0.030612	0.00012034	CARRILLOREIXACH_HEPATOBLASTOMA_VS_NORMAL_UP	0.255903
GOBP_POSITIVE_REGULATION_OF_...527	SET	25	0.54587	0.019412	0.15149	0.00015754	GOBP_POSITIVE_REGULATION_OF_MRNA_SPLICING_VIA_SPLICEOSOME	0.297786
WP_ATM_SIGNALING_IN_DEVELOPM...	SET	44	0.39778	0.018758	0.11081	0.00016605	WP_ATM_SIGNALING_IN_DEVELOPMENT_AND_DISEASE	0.282484
GOBP_AMINOPHOSPHOLIPID_TRANS...1	SET	7	1.1012	0.020731	0.31135	0.00020303	GOBP_AMINOPHOSPHOLIPID_TRANSLOCATION	0.313995
GOMF_AMINOPHOSPHOLIPID_FLIPP...	SET	7	1.1012	0.020731	0.31135	0.00020303	GOMF_AMINOPHOSPHOLIPID_FLIPPASE_ACTIVITY	0.287829
GOBP_POSITIVE_REGULATION_OF_...525	SET	132	0.24535	0.019994	0.069743	0.00021806	GOBP_POSITIVE_REGULATION_OF_MRNA_METABOLIC_PROCESS	0.285357
GOBP_NEGATIVE_REGULATION_OF_...303	SET	183	0.2263	0.021686	0.06527	0.0002636	GOBP_NEGATIVE_REGULATION_OF_IMMUNE_RESPONSE	0.320312
REACTOME_INTERFERON_SIGNALING	SET	196	0.2128	0.021098	0.06158	0.00027504	REACTOME_INTERFERON_SIGNALING	0.311932
GOBP_AXONAL_TRANSPORT_OF_MIT...	SET	17	0.60723	0.017811	0.17598	0.00028045	GOBP_AXONAL_TRANSPORT_OF_MITOCHONDRION	0.298188
LE_NEURONAL_DIFFERENTIATION_...1	SET	19	0.57739	0.017903	0.16789	0.00029247	LE_NEURONAL_DIFFERENTIATION_DN	0.292676
GOBP_POSITIVE_REGULATION_OF_...771	SET	24	0.60935	0.021233	0.18154	0.0003954	GOBP_POSITIVE_REGULATION_OF_STEROID_METABOLIC_PROCESS	0.373697
MACAEVA_PBMC_RESPONSE_TO_IR	SET	97	0.27274	0.01907	0.081451	0.00040718	MACAEVA_PBMC_RESPONSE_TO_IR	0.364576
GOBP_POSITIVE_REGULATION_OF_...526	SET	34	0.41015	0.017006	0.12296	0.00042647	GOBP_POSITIVE_REGULATION_OF_MRNA_PROCESSING	0.362755
GOCC_AXON_CYTOPLASM	SET	62	0.33579	0.018788	0.10156	0.00047353	GOCC_AXON_CYTOPLASM	0.383604
GOBP_POSITIVE_REGULATION_OF_...732	SET	39	0.41822	0.01857	0.12676	0.00048561	GOBP_POSITIVE_REGULATION_OF_RNA_SPLICING	0.375509
GOBP_NEGATIVE_REGULATION_OF_...698	SET	12	0.75064	0.0185	0.22918	0.00052875	GOBP_NEGATIVE_REGULATION_OF_T_HELPER_17_TYPE_IMMUNE_RESPONSE	0.391091
GOCC_POSTSYNAPTIC_SPECIALIZA...2	SET	15	0.72925	0.020093	0.22306	0.00053997	GOCC_POSTSYNAPTIC_SPECIALIZATION_INTRACELLULAR_COMPONENT	0.382749
NIKOLSKY_BREAST_CANCER_5P15_...	SET	25	0.91729	0.032621	0.28231	0.0005797	NIKOLSKY_BREAST_CANCER_5P15_AMPLICON	0.394474
GOCC_PHOSPHOLIPID_TRANSLOCAT...	SET	14	0.75471	0.02009	0.2327	0.00059181	GOCC_PHOSPHOLIPID_TRANSLOCATING_ATPASE_COMPLEX	0.387226
GOCC_POSTSYNAPTIC_DENSITY_IN...	SET	12	0.81674	0.02013	0.25294	0.00062236	GOCC_POSTSYNAPTIC_DENSITY_INTRACELLULAR_COMPONENT	0.392133
NAKAMURA_METASTASIS_MODEL_UP	SET	41	0.40412	0.018397	0.12704	0.00073482	NAKAMURA_METASTASIS_MODEL_UP	0.446456
REACTOME_POST_CHAPERONIN_TUB...	SET	20	0.56373	0.017933	0.17871	0.00080535	REACTOME_POST_CHAPERONIN_TUBULIN_FOLDING_PATHWAY	0.472435
REACTOME_RHO_GTPASES_ACTIVAT...3	SET	29	0.47046	0.018018	0.14953	0.00082814	REACTOME_RHO_GTPASES_ACTIVATE_IQGAPS	0.469611
GOBP_POSITIVE_REGULATION_OF_...631	SET	5	1.0774	0.017144	0.34442	0.00088096	GOBP_POSITIVE_REGULATION_OF_PHOSPHOLIPID_TRANSLOCATION	0.483448
GOBP_AMINOPHOSPHOLIPID_TRANS...2	SET	9	0.84483	0.018034	0.2704	0.00089245	GOBP_AMINOPHOSPHOLIPID_TRANSPORT	0.474449
GOMF_SEQUENCE_SPECIFIC_SINGL...	SET	14	0.63559	0.016919	0.20401	0.00091953	GOMF_SEQUENCE_SPECIFIC_SINGLE_STRANDED_DNA_BINDING	0.474032
GOBP_DOUBLE_STRAND_BREAK_REP...1	SET	297	0.14489	0.017636	0.046994	0.001026	GOBP_DOUBLE_STRAND_BREAK_REPAIR	0.513362
GOBP_PHENOL_CONTAINING_COMPO...1	SET	47	0.37736	0.01839	0.12249	0.0010339	GOBP_PHENOL_CONTAINING_COMPOUND_BIOSYNTHETIC_PROCESS	0.502534
REACTOME_ACROSOME_REACTION_A...	SET	6	1.2109	0.021107	0.39332	0.0010409	REACTOME_ACROSOME_REACTION_AND_SPERM_OOCYTE_MEMBRANE_BINDING	0.491883
GOBP_MITOCHONDRIAL_PROTEIN_P...	SET	13	0.70148	0.017994	0.22795	0.0010458	GOBP_MITOCHONDRIAL_PROTEIN_PROCESSING	0.480842
GOMF_MRNA_5_UTR_BINDING	SET	26	0.42899	0.015557	0.13959	0.0010607	GOMF_MRNA_5_UTR_BINDING	0.474859
GOBP_PHENOL_CONTAINING_COMPO...3	SET	108	0.25597	0.01888	0.083423	0.0010777	GOBP_PHENOL_CONTAINING_COMPOUND_METABOLIC_PROCESS	0.470098
GOBP_AXONAL_TRANSPORT	SET	65	0.30482	0.017461	0.099466	0.0010915	GOBP_AXONAL_TRANSPORT	0.464215
GOBP_LYMPHOCYTE_ACTIVATION_I...	SET	207	0.18707	0.019055	0.061113	0.0011043	GOBP_LYMPHOCYTE_ACTIVATION_INVOLVED_IN_IMMUNE_RESPONSE	0.458204
GOMF_ATPASE_COUPLED_INTRAMEM...	SET	27	0.52584	0.019433	0.17228	0.0011373	GOMF_ATPASE_COUPLED_INTRAMEMBRANE_LIPID_TRANSPORTER_ACTIVITY	0.460661
GOBP_MRNA_PROCESSING	SET	447	0.11557	0.017192	0.03802	0.0011855	GOBP_MRNA_PROCESSING	0.469017
BOYERINAS_ONCOFETAL_TARGETS_...	SET	12	0.65903	0.016243	0.21728	0.001212	BOYERINAS_ONCOFETAL_TARGETS_OF_LET7A1	0.468603
GOBP_AUTOPHAGY_OF_MITOCHONDR...	SET	89	0.26694	0.017882	0.088022	0.0012136	GOBP_AUTOPHAGY_OF_MITOCHONDRION	0.458795
GOBP_CARBOHYDRATE_DERIVATIVE...4	SET	82	0.29818	0.019177	0.098566	0.001244	GOBP_CARBOHYDRATE_DERIVATIVE_TRANSPORT	0.460064
GOBP_MALE_MEIOTIC_NUCLEAR_DI...	SET	52	0.33293	0.017064	0.11034	0.0012765	GOBP_MALE_MEIOTIC_NUCLEAR_DIVISION	0.462039
GOBP_SYNAPTIC_VESICLE_TRANSP...	SET	40	0.40958	0.018417	0.1361	0.0013108	GOBP_SYNAPTIC_VESICLE_TRANSPORT	0.464569
GOBP_PIGMENT_METABOLIC_PROCE...	SET	79	0.27369	0.017278	0.091084	0.0013303	GOBP_PIGMENT_METABOLIC_PROCESS	0.461858
GOMF_RNA_POLYMERASE_II_CTD_H...2	SET	7	0.93557	0.017613	0.31157	0.0013394	GOMF_RNA_POLYMERASE_II_CTD_HEPTAPEPTIDE_REPEAT_PHOSPHATASE_ACTIVITY	0.455717
GOBP_T_HELPER_17_CELL_DIFFER...	SET	29	0.48492	0.018571	0.16281	0.0014509	GOBP_T_HELPER_17_CELL_DIFFERENTIATION	0.483975
GOBP_REGULATION_OF_T_HELPER_...1	SET	20	0.58082	0.018477	0.19515	0.0014612	GOBP_REGULATION_OF_T_HELPER_17_CELL_DIFFERENTIATION	0.478037
GOBP_POSITIVE_REGULATION_OF_...704	SET	52	0.3578	0.018339	0.12028	0.0014677	GOBP_POSITIVE_REGULATION_OF_RECEPTOR_MEDIATED_ENDOCYTOSIS	0.471104
GOBP_NUCLEOBASE_CONTAINING_C...	SET	210	0.17101	0.017543	0.057622	0.0015013	GOBP_NUCLEOBASE_CONTAINING_COMPOUND_TRANSPORT	0.472965
GOCC_ENDOSOME_LUMEN	SET	41	0.39442	0.017955	0.1329	0.0015014	GOCC_ENDOSOME_LUMEN	0.464397
GOBP_ACTIN_CYTOSKELETON_REOR...	SET	113	0.25248	0.019047	0.08529	0.0015389	GOBP_ACTIN_CYTOSKELETON_REORGANIZATION	0.467496
GOBP_SECONDARY_METABOLITE_BI...	SET	26	0.46338	0.016805	0.15658	0.0015436	GOBP_SECONDARY_METABOLITE_BIOSYNTHETIC_PROCESS	0.460697
SHIN_B_CELL_LYMPHOMA_CLUSTER...7	SET	36	0.39285	0.01676	0.13302	0.0015736	SHIN_B_CELL_LYMPHOMA_CLUSTER_8	0.461553
GOMF_INTRAMEMBRANE_LIPID_TRA...	SET	42	0.40825	0.01881	0.13895	0.0016532	GOMF_INTRAMEMBRANE_LIPID_TRANSPORTER_ACTIVITY	0.476682
GOBP_RESPONSE_TO_INTERLEUKIN...8	SET	34	0.42545	0.01764	0.1453	0.0017072	GOBP_RESPONSE_TO_INTERLEUKIN_4	0.484048
GOBP_SYNAPTIC_VESICLE_LOCALI...	SET	53	0.35539	0.018389	0.12148	0.0017218	GOBP_SYNAPTIC_VESICLE_LOCALIZATION	0.480185
GOBP_CD4_POSITIVE_ALPHA_BETA...3	SET	88	0.27084	0.018042	0.092674	0.0017383	GOBP_CD4_POSITIVE_ALPHA_BETA_T_CELL_DIFFERENTIATION	0.476967
REACTOME_ANTIVIRAL_MECHANISM...	SET	80	0.25904	0.016456	0.089393	0.0018816	REACTOME_ANTIVIRAL_MECHANISM_BY_IFN_STIMULATED_GENES	0.508092
MEISSNER_BRAIN_HCP_WITH_H3K4...3	SET	1052	0.084176	0.018906	0.029106	0.001916	MEISSNER_BRAIN_HCP_WITH_H3K4ME3_AND_H3K27ME3	0.509297
WP_VITAMIN_D_RECEPTOR_PATHWAY	SET	180	0.19624	0.018653	0.067937	0.0019369	WP_VITAMIN_D_RECEPTOR_PATHWAY	0.506931
GOBP_POSTSYNAPTIC_SPECIALIZA...1	SET	28	0.48131	0.018113	0.16771	0.002056	GOBP_POSTSYNAPTIC_SPECIALIZATION_ASSEMBLY	0.52995
GOBP_IMMUNE_COMPLEX_CLEARANCE	SET	5	1.4307	0.022765	0.50044	0.0021284	GOBP_IMMUNE_COMPLEX_CLEARANCE	0.540423
BIOCARTA_THELPER_PATHWAY	SET	11	0.7502	0.017703	0.26415	0.0022578	BIOCARTA_THELPER_PATHWAY	0.564848
REACTOME_TELOMERE_C_STRAND_S...	SET	13	0.69753	0.017893	0.24639	0.0023228	REACTOME_TELOMERE_C_STRAND_SYNTHESIS_INITIATION	0.572688
NIKOLSKY_BREAST_CANCER_20Q11...	SET	31	0.82674	0.032734	0.29235	0.0023452	NIKOLSKY_BREAST_CANCER_20Q11_AMPLICON	0.569951
GOBP_POSITIVE_REGULATION_OF_...444	SET	106	0.24431	0.017853	0.08665	0.0024074	GOBP_POSITIVE_REGULATION_OF_LIPID_LOCALIZATION	0.576827
GOMF_OLFACTORY_RECEPTOR_BIND...	SET	6	1.0888	0.018978	0.38684	0.0024446	GOMF_OLFACTORY_RECEPTOR_BINDING	0.577605
GOBP_REGULATION_OF_CELL_SUBS...1	SET	214	0.17061	0.017666	0.06072	0.0024814	GOBP_REGULATION_OF_CELL_SUBSTRATE_ADHESION	0.578268
GOBP_ESTABLISHMENT_OF_MITOCH...	SET	29	0.42417	0.016245	0.15147	0.0025557	GOBP_ESTABLISHMENT_OF_MITOCHONDRION_LOCALIZATION	0.587535
GOBP_IODIDE_TRANSPORT	SET	6	0.92034	0.016042	0.32879	0.0025646	GOBP_IODIDE_TRANSPORT	0.58172
GOBP_CEREBRAL_CORTEX_GABAERG...1	SET	7	0.92449	0.017405	0.33033	0.0025683	GOBP_CEREBRAL_CORTEX_GABAERGIC_INTERNEURON_DEVELOPMENT	0.574894
WP_PATHWAYS_OF_NUCLEIC_ACID_...	SET	16	0.58406	0.01662	0.20874	0.0025739	WP_PATHWAYS_OF_NUCLEIC_ACID_METABOLISM_AND_INNATE_IMMUNE_SENSING	0.568665
HWANG_PROSTATE_CANCER_MARKERS	SET	28	0.43703	0.016447	0.15677	0.0026564	HWANG_PROSTATE_CANCER_MARKERS	0.579368
GOMF_SUPERCOILED_DNA_BINDING	SET	6	1.0215	0.017806	0.36664	0.0026693	GOMF_SUPERCOILED_DNA_BINDING	0.574812
WP_LACTO_SERIES_SPHINGOLIPID...	SET	6	0.90065	0.015699	0.32358	0.0026925	WP_LACTO_SERIES_SPHINGOLIPID_METABOLISM	0.57256
GOMF_SECONDARY_ACTIVE_TRANSM...	SET	250	0.15267	0.017071	0.055289	0.0028809	GOMF_SECONDARY_ACTIVE_TRANSMEMBRANE_TRANSPORTER_ACTIVITY	0.60506
GOBP_BASEMENT_MEMBRANE_ORGAN...	SET	33	0.43831	0.017905	0.15887	0.0029026	GOBP_BASEMENT_MEMBRANE_ORGANIZATION	0.602183
WP_HOMOLOGOUS_RECOMBINATION	SET	13	0.57017	0.014626	0.20768	0.0030248	WP_HOMOLOGOUS_RECOMBINATION	0.619975
REACTOME_POLYMERASE_SWITCHIN...	SET	26	0.40844	0.014812	0.14885	0.0030389	REACTOME_POLYMERASE_SWITCHING_ON_THE_C_STRAND_OF_THE_TELOMERE	0.61545
SCIAN_CELL_CYCLE_TARGETS_OF_...1	SET	21	0.44785	0.014598	0.16325	0.0030438	SCIAN_CELL_CYCLE_TARGETS_OF_TP53_AND_TP73_DN	0.60919
GOBP_REGULATION_OF_TYPE_I_IN...	SET	38	0.36913	0.016179	0.1346	0.0030525	GOBP_REGULATION_OF_TYPE_I_INTERFERON_MEDIATED_SIGNALING_PATHWAY	0.603827
BIOCARTA_IRES_PATHWAY	SET	7	0.77262	0.014546	0.28243	0.0031161	BIOCARTA_IRES_PATHWAY	0.609323
WEIGEL_OXIDATIVE_STRESS_BY_H...2	SET	58	0.32816	0.01776	0.12012	0.0031503	WEIGEL_OXIDATIVE_STRESS_BY_HNE_AND_TBH	0.60901
GOBP_NEGATIVE_REGULATION_OF_...700	SET	18	0.57774	0.017437	0.21147	0.0031507	GOBP_NEGATIVE_REGULATION_OF_T_HELPER_CELL_DIFFERENTIATION	0.602244
GOBP_UBIQUITIN_DEPENDENT_GLY...	SET	5	1.3195	0.020995	0.48321	0.0031637	GOBP_UBIQUITIN_DEPENDENT_GLYCOPROTEIN_ERAD_PATHWAY	0.59801
GOBP_REGULATION_OF_RNA_SPLIC...	SET	170	0.16826	0.015546	0.061633	0.0031702	GOBP_REGULATION_OF_RNA_SPLICING	0.592653
GOBP_RESPONSE_TO_FOLIC_ACID	SET	10	0.82689	0.018605	0.30361	0.0032329	GOBP_RESPONSE_TO_FOLIC_ACID	0.597805
GOBP_POSITIVE_REGULATION_OF_...447	SET	85	0.25718	0.016839	0.094598	0.0032801	GOBP_POSITIVE_REGULATION_OF_LIPID_TRANSPORT	0.600011
GOBP_UBIQUITIN_RECYCLING	SET	13	0.58955	0.015123	0.21745	0.0033548	GOBP_UBIQUITIN_RECYCLING	0.607147
GOBP_REGULATION_OF_T_HELPER_...3	SET	30	0.42962	0.016734	0.15851	0.003364	GOBP_REGULATION_OF_T_HELPER_17_TYPE_IMMUNE_RESPONSE	0.602404
REACTOME_SYNTHESIS_OF_ACTIVE...	SET	30	0.39529	0.015397	0.14604	0.0034011	REACTOME_SYNTHESIS_OF_ACTIVE_UBIQUITIN_ROLES_OF_E1_AND_E2_ENZYMES	0.602703
CONRAD_STEM_CELL	SET	39	0.40378	0.017928	0.14918	0.0034023	CONRAD_STEM_CELL	0.5967
GOBP_NEGATIVE_REGULATION_OF_...686	SET	18	0.52571	0.015866	0.19436	0.0034205	GOBP_NEGATIVE_REGULATION_OF_TYPE_I_INTERFERON_MEDIATED_SIGNALING_PATHWAY	0.593771
REACTOME_MITOCHONDRIAL_CALCI...	SET	23	0.47262	0.016122	0.17498	0.00346	REACTOME_MITOCHONDRIAL_CALCIUM_ION_TRANSPORT	0.594561

## Sheet: TableS8
Table S8. Summary results from SMR, and colocalization for proteome-wide SMR-identified proteins.
ProbeChr	Gene	Probe_bp	topSNP	topSNP_chr	topSNP_bp	A1	A2	Freq	b_GWAS	se_GWAS	p_GWAS	b_eQTL	se_eQTL	p_eQTL	b_SMR	se_SMR	p_SMR	p_HEIDI	nsnp_HEIDI	Colocalization	Category
20	ASIP	34194569	rs62211989	20	33950585	C	G	0.0397614	0.17653	0.0153791	2.02e-31	0.6772	0.012415	0	0.130685	0.0116345	2.82097e-31	0.0432263	20	1	tier 1
9	CD72	35609982	rs34791102	9	35612981	A	G	0.0646123	-0.106876	0.0190892	2.14e-09	0.2264	0.015734	6.05001e-47	-0.236661	0.0453573	1.81162e-08	0.352366	20	0.974	tier 1
19	FUT3	5842888	rs708686	19	5840608	T	C	0.28827	0.0436838	0.0101131	1.64e-06	-0.6634	0.007936	0	-0.0330117	0.00765264	1.60493e-07	5.76179e-05	20	0.992	tier 2
3	EPHB1	134795260	rs185257	3	134953443	A	C	0.482107	0.0203459	0.00496679	3.94e-06	0.2774	0.007941	2.37742e-267	0.0367701	0.00903771	4.73152e-07	0.00110061	20	0.78	tier 3
17	ALDH3A1	19737984	rs2072329	17	19741568	C	G	0.408549	0.0207049	0.00502663	3.58e-06	0.1095	0.00787957	6.63295e-44	0.0947946	0.0240034	7.84068e-07	0.000245038	20	0.826	tier 3
10	NUDT5	12165330	rs2399786	10	12173181	C	T	0.519881	-0.0208246	0.00496679	2.62e-06	-0.0714	0.00804712	7.13697e-19	0.146219	0.0385716	1.50142e-06	0.400015	20	0.923	tier 3
17	DCXR	82035136	rs12948284	17	82040555	G	A	0.521869	0.0196876	0.00502663	8.61e-06	-0.0908	0.00820829	1.91799e-28	-0.108701	0.0294416	2.22432e-06	0.457661	20	0.729	tier 3
21	IL10RB	33266367	rs4455239	21	33281729	C	T	0.430417	-0.0242355	0.00502663	1.34e-07	0.0705	0.00811684	3.766e-18	-0.17234	0.0408825	2.4923e-06	0.015535	7	0.974	tier 3
17	CCL11	34285742	rs1989357	17	34227435	T	A	0.362823	-0.025552	0.00514631	6.51e-08	-0.1157	0.00828754	2.70702e-44	0.110717	0.0236673	2.89591e-06	0.0595923	20	0.993	tier 1
12	LYZ	69348381	rs4761234	12	69338325	C	T	0.469185	0.0180121	0.00496679	2.9e-05	-0.4897	0.006332	0	-0.0184399	0.00509034	2.91741e-06	0.0190774	20	0.978	tier 1
1	SYT11	155859567	rs71628688	1	155809240	T	G	0.120278	0.055652	0.0142421	9.75e-06	-0.1013	0.0124559	4.199e-16	-0.275419	0.0781974	4.28138e-06	0.812676	20	0.625	tier 3
19	CCL25	8052318	rs74959615	19	8056212	A	G	0.0705765	-0.0569685	0.0163365	4.84e-05	-1.1212	0.010606	0	0.0254727	0.00730866	4.91615e-06	0.538342	20	0.858	tier 1
3	ITIH1	52777595	rs1042779	3	52786995	G	A	0.398608	-0.0207648	0.00514631	5.42e-06	-0.5121	0.006207	0	0.0203281	0.00504411	5.57609e-06	0.0539979	20	0.891	tier 3
15	ANXA2	60347134	rs67706488	15	60438964	C	T	0.143141	-0.050386	0.0129256	9.55e-06	0.7087	0.011199	0	-0.0356427	0.00916083	9.99252e-06	1.48166e-06	20	0.871	tier 3
5	IL9	135892246	rs13189174	5	136195233	A	G	0.326044	-0.0397941	0.00969421	4.12e-06	0.0856	0.00876645	1.599e-22	-0.233061	0.0615888	1.54237e-05	0.000622671	20	0.914	tier 3
15	ANXA2	60347134	rs34800284	15	60429830	C	T	0.142147	-0.0512836	0.0129256	7.16e-06	0.8305	0.010685	0	-0.0309573	0.00781269	7.41897e-05	6.23479e-07	20	0.871	tier 3

## Sheet: TableS9
Table S9. Validation of 15 proteins identified by SMR-proteomics based on external cohort
Gene	Cohort	nSNP	β	SE	P-value
ALDH3A1	FinnGen (cutaneous melanoma)	2	0.64862	2.97528	0.827427
ANXA2	FinnGen (cutaneous melanoma)	23	-0.405136	0.292327	0.165777
ASIP	FinnGen (cutaneous melanoma)	38	0.0466943	0.411717	0.909703
CCL11	FinnGen (cutaneous melanoma)	15	-0.360387	0.418234	0.388859
CCL25	FinnGen (cutaneous melanoma)	29	0.0379903	0.259702	0.883697
CD72	FinnGen (cutaneous melanoma)	6	3.10605	1.2016	0.00973985
DCXR	FinnGen (cutaneous melanoma)	4	-0.256507	0.997364	0.797036
EPHB1	FinnGen (cutaneous melanoma)	4	0.636444	0.486485	0.190789
FUT3	FinnGen (cutaneous melanoma)	24	-0.00599861	0.245999	0.980546
IL10RB	FinnGen (cutaneous melanoma)	6	-0.792244	0.621173	0.202168
IL9	FinnGen (cutaneous melanoma)	3	-2.03492	1.81525	0.262282
ITIH1	FinnGen (cutaneous melanoma)	38	-0.54801	0.295677	0.0638242
LYZ	FinnGen (cutaneous melanoma)	16	-0.524023	0.403695	0.194264
NUDT5	FinnGen (cutaneous melanoma)	2	0.307896	3.3214	0.926141
SYT11	FinnGen (cutaneous melanoma)	4	0.286132	1.09895	0.794579
ALDH3A1	FinnGen (melanin hyperpigmentation)	2	-0.3764	0.678527	0.579079
ANXA2	FinnGen (melanin hyperpigmentation)	23	0.358893	0.218719	0.100821
ASIP	FinnGen (melanin hyperpigmentation)	38	0.923092	0.302833	0.00230222
CCL11	FinnGen (melanin hyperpigmentation)	15	-0.372809	0.26315	0.156567
CCL25	FinnGen (melanin hyperpigmentation)	29	0.0284775	0.158076	0.857034
CD72	FinnGen (melanin hyperpigmentation)	6	0.863761	0.736311	0.240759
DCXR	FinnGen (melanin hyperpigmentation)	4	0.265991	0.567055	0.639016
EPHB1	FinnGen (melanin hyperpigmentation)	4	-0.113207	0.29482	0.700987
FUT3	FinnGen (melanin hyperpigmentation)	24	-0.0460694	0.151053	0.760375
IL10RB	FinnGen (melanin hyperpigmentation)	6	0.64708	0.356808	0.0697508
IL9	FinnGen (melanin hyperpigmentation)	3	0.67781	0.956026	0.478332
ITIH1	FinnGen (melanin hyperpigmentation)	38	0.45233	0.179693	0.0118278
LYZ	FinnGen (melanin hyperpigmentation)	16	0.023798	0.200335	0.905441
NUDT5	FinnGen (melanin hyperpigmentation)	2	-1.15822	1.11056	0.296985
SYT11	FinnGen (melanin hyperpigmentation)	4	-0.348094	0.666701	0.601591
ALDH3A1	Jiang et al. (CM)	2	-0.0827381	0.111631	0.458586
ANXA2	Jiang et al. (CM)	14	-0.0280719	0.0241641	0.245349
ASIP	Jiang et al. (CM)	9	0.0965599	0.0382724	0.011637
CCL11	Jiang et al. (CM)	13	0.110534	0.0298021	0.000208137
CCL25	Jiang et al. (CM)	17	-0.0182114	0.020678	0.378471
CD72	Jiang et al. (CM)	5	-0.139298	0.096534	0.149023
DCXR	Jiang et al. (CM)	3	-0.0412421	0.125042	0.741532
EPHB1	Jiang et al. (CM)	4	0.0724436	0.0424481	0.0878891
FUT3	Jiang et al. (CM)	8	-0.0279299	0.0302828	0.356372
IL10RB	Jiang et al. (CM)	6	-0.0081832	0.0458433	0.858327
IL9	Jiang et al. (CM)	3	-0.0694403	0.133261	0.602309
ITIH1	Jiang et al. (CM)	19	0.0235659	0.0220794	0.285824
LYZ	Jiang et al. (CM)	13	-0.0464697	0.0226854	0.0405164
NUDT5	Jiang et al. (CM)	2	0.220614	0.124849	0.0772204
SYT11	Jiang et al. (CM)	4	0.0406343	0.202495	0.840958
ANXA2	Loh et al. (Skin pigmentation)	26	0.0272836	0.119714	0.81972
ASIP	Loh et al. (Skin pigmentation)	43	4.26505	0.679221	3.40037e-10
CCL11	Loh et al. (Skin pigmentation)	17	-0.126623	0.143486	0.377518
CCL25	Loh et al. (Skin pigmentation)	30	-0.0110437	0.0971904	0.909532
CD72	Loh et al. (Skin pigmentation)	5	-0.0141791	0.785027	0.985589
DCXR	Loh et al. (Skin pigmentation)	4	-0.00440834	0.355241	0.990099
EPHB1	Loh et al. (Skin pigmentation)	4	-0.0806777	0.19457	0.678401
FUT3	Loh et al. (Skin pigmentation)	21	0.00997363	0.114591	0.930642
IL10RB	Loh et al. (Skin pigmentation)	8	-0.200761	0.316012	0.525237
IL9	Loh et al. (Skin pigmentation)	3	-0.94765	0.517827	0.0672419
ITIH1	Loh et al. (Skin pigmentation)	36	0.119504	0.161571	0.459522
LYZ	Loh et al. (Skin pigmentation)	16	-0.0360227	0.145471	0.804423
NUDT5	Loh et al. (Skin pigmentation)	2	0.769362	0.604863	0.203387
SYT11	Loh et al. (Skin pigmentation)	5	-0.557244	0.531628	0.294553
ALDH3A1	Rashkin et al. (CM)	2	0.0646474	0.238942	0.786732
ANXA2	Rashkin et al. (CM)	16	-0.000985629	0.0414421	0.981025
ASIP	Rashkin et al. (CM)	16	0.181711	0.0527576	0.000572623
CCL11	Rashkin et al. (CM)	14	0.0749078	0.0418322	0.0733453
CCL25	Rashkin et al. (CM)	20	-0.0049771	0.0334086	0.881572
CD72	Rashkin et al. (CM)	6	-0.302721	0.178632	0.0901388
DCXR	Rashkin et al. (CM)	4	-0.200373	0.130421	0.124452
EPHB1	Rashkin et al. (CM)	4	0.0589147	0.085967	0.493144
FUT3	Rashkin et al. (CM)	11	-0.0715704	0.0307733	0.0200329
IL10RB	Rashkin et al. (CM)	7	-0.0394422	0.0850398	0.642785
IL9	Rashkin et al. (CM)	3	-0.176817	0.189747	0.351411
ITIH1	Rashkin et al. (CM)	29	0.0440106	0.035283	0.212265
LYZ	Rashkin et al. (CM)	13	-0.0244639	0.0317347	0.440773
NUDT5	Rashkin et al. (CM)	2	0.35672	0.184132	0.0527074
SYT11	Rashkin et al. (CM)	4	-0.0293648	0.167534	0.860862

[truncated: 9 more sheets: TableS10, TableS11, TableS12, TableS13, TableS14, TableS15, TableS16, TableS17, TableS18]
